# Supplementary material for: Genotype‐phenotype correlations in multiple lesions of familial cerebral cavernous malformations concerning phosphatidylinositol 3‐kinase catalytic subunit alpha mutations
Source: Clin Transl Med. 2024 Mar 7;14(3):e1610. doi: 10.1002/ctm2.1610 (PMC10918732; doi:10.1002/ctm2.1610)
Supplement: Supplementary file 2 — Supporting Information [file CTM2-14-e1610-s006.xlsx]

## Sheet: Table S1
Table S1. Summary of Clinical features and sequencing information
Lesion ID	Clinical Features									Sequencing and experiment information
										Whole Exome Sequencing		CCM lesion ddPCR
	Familial history	Age	Sex	Symptom	Phenotype	Tissue type	Lesion size (mm)	Lesion distance (mm)	CCM genes germline mutation	CCM lesion	Peripheral blood	PIK3CAE542K	PIK3CAE545K	PIK3CAH1047R	PIK3CAC420R
p20_CM1	Yes	28	female	focal neurological deficit	ICH	FFPE	18	30	Yes	Yes	Not available	Yes	Yes	Yes	Yes
p20_CM2	Yes	34	female	headache	ICH	FFPE	21	30	Yes	Yes	Not available	Yes	Yes	Yes	Yes
p26_CM1	Yes	2	male	headache	ICH	FFPE	52	41	Yes	Yes	Not available	Yes	Yes	Yes	Yes
p26_CM2	Yes	5	male	focal neurological deficit	ICH	FFPE	27	41	Yes	Yes	Not available	Yes	Yes	Yes	Yes
p27_CM1	No	32	male	headache	ICH	Fresh	30	7	Yes	Yes	Yes	Yes	Yes	Yes	Yes
p27_CM2	No	32	male	No	dot-sized	Fresh	6	7	Yes	Yes	Yes	Yes	Yes	Yes	Yes
p33_CM1	Yes	18	male	focal neurological deficit	ICH	Fresh	55	8	Yes	Yes	Yes	Yes	Yes	Yes	Yes
p33_CM2	Yes	18	male	No	dot-sized	Fresh	4	8	Yes	Yes	Yes	Yes	Yes	Yes	Yes
p35_CM1	No	65	male	headache	ICH	Fresh	48	13	Yes	Yes	Yes	Yes	Yes	Yes	Yes
p35_CM2	No	65	male	No	dot-sized	Fresh	3	13	Yes	Yes	Yes	Yes	Yes	Yes	Yes
p1	Yes	25	female	headache	ICH	FFPE	54	Not available	Yes	Yes	Not available	Yes	Yes	Yes	Yes
p6	No	17	female	headache	ICH	FFPE	26	Not available	Yes	Yes	Not available	Yes	Yes	Yes	Yes
p7	Yes	21	male	headache	ICH	FFPE	22	Not available	Yes	Yes	Not available	Yes	Yes	Yes	Yes
p14	No	16	male	headache	ICH	FFPE	21	Not available	Yes	Yes	Not available	Yes	Yes	Yes	Yes
p16	No	44	male	focal neurological deficit	ICH	FFPE	28	Not available	Yes	Yes	Not available	Yes	Yes	Yes	Yes
p18	No	56	male	focal neurological deficit	ICH	FFPE	33	Not available	Yes	Yes	Not available	Yes	Yes	Yes	Yes
p24	Yes	31	female	focal neurological deficit	ICH	FFPE	39	Not available	Yes	Yes	Yes	Yes	Yes	Yes	Yes
p25	No	43	female	headache	ICH	FFPE	21	Not available	Yes	Yes	Not available	Yes	Yes	Yes	Yes
