# Supplementary material for: Genotype‐phenotype correlations in multiple lesions of familial cerebral cavernous malformations concerning phosphatidylinositol 3‐kinase catalytic subunit alpha mutations
Source: Clin Transl Med. 2024 Mar 7;14(3):e1610. doi: 10.1002/ctm2.1610 (PMC10918732; doi:10.1002/ctm2.1610)
Supplement: Supplementary file 3 — Supporting Information [file CTM2-14-e1610-s001.xlsx]

## Sheet: Table S2
Table S2: Summary of detected CCM genes germline mutations
Lesion ID	chromosome	position	ref	alt	Effect	Amino_Acid_Change	Gene_Name	Transcript_ID	MAF (%) in Blood	MAF (%) in CCM lesion	altdepth
p20_CM1	chr7	45077876	C	T	stop_gained	R40*	CCM2	NM_001029835.2	Not available	54.5455	18
p20_CM2	chr7	45077876	C	T	stop_gained	R40*	CCM2	NM_001029835.2	Not available	51.7241	15
p26_CM1	chr7	91851308	G	GT	frameshift_variant	I490I?	KRIT1	NM_004912.3	Not available	34.2466	25
p26_CM2	chr7	91851308	G	GT	frameshift_variant	I490I?	KRIT1	NM_004912.3	Not available	27.1429	19
p27_CM1	chr3	167422629	C	T	splice_donor_variant	-	PDCD10	NM_007217.3	22.7273	45.946	34
p27_CM2	chr3	167422629	C	T	splice_donor_variant	-	PDCD10	NM_007217.3	22.7273	44.0678	26
p33_CM1	chr7	91830698	G	A	stop_gained	Q689*	KRIT1	NM_004912.3	35.4839	46.4286	13
p33_CM2	chr7	91830698	G	A	stop_gained	Q689*	KRIT1	NM_004912.3	35.4839	57.1429	16
p35_CM1	chr7	45113170	G	A	splice_region_variant	T326	CCM2	NM_001029835.2	50	50.6329	40
p35_CM2	chr7	45113170	G	A	splice_region_variant	T326	CCM2	NM_001029835.2	50	42.1053	40
p1	chr3	167413405	ACT	A	frameshift_variant	RV124	PDCD10	NM_007217.3	Not available	21.4286	6
p6	chr7	91842655	G	A	stop_gained	Q627*	KRIT1	NM_004912.3	Not available	22.2222	4
p7	chr7	91851308	G	GT	frameshift_variant	I490I?	KRIT1	NM_004912.3	Not available	34.4828	20
p14	chr7	45077876	C	T	stop_gained	R40*	CCM2	NM_001029835.2	Not available	21.2121	2
p16	chr3	167413394	G	A	stop_gained	Q129*	PDCD10	NM_007217.3	Not available	30.7692	4
p18	chr7	91852214	G	A	stop_gained	Q445*	KRIT1	NM_004912.3	Not available	23.0769	3
p24	chr7	45077876	C	T	stop_gained	R40*	CCM2	NM_001029835.2	47.2727	39.1304	9
p25	chr7	91843294	C	T	splice_acceptor_variant	-	KRIT1	NM_004912.3	Not available	80	12
