# Supplementary material for: Genotype‐phenotype correlations in multiple lesions of familial cerebral cavernous malformations concerning phosphatidylinositol 3‐kinase catalytic subunit alpha mutations
Source: Clin Transl Med. 2024 Mar 7;14(3):e1610. doi: 10.1002/ctm2.1610 (PMC10918732; doi:10.1002/ctm2.1610)
Supplement: Supplementary file 4 — Supporting Information [file CTM2-14-e1610-s007.xlsx]

## Sheet: Table S3
Table S3: Summary of PIKC3A ddPCR results
Lesion ID	Target	MUT_Positive	MUT_Negative	WT_Positive	WT_Negative	FractionalAbundance	MUT_copy	WT_copy	VAF(%)	Tissue type	ddPCR results
p1	H1047R	0	15092	136	14956	0	15092	15092	0	FFPE	Negative
p1	E545K	0	15601	210	15391	0	15601	15601	0	FFPE	Negative
p1	E542K	10	10988	1057	9941	0.9	10998	10998	0.95	FFPE	Positive
p1	C420R	1	17946	37	17910	2.6	17947	17947	2.63158	FFPE	Negative
p14	H1047R	1	15822	109	15714	0.9	15823	15823	0.91	FFPE	Negative
p14	E545K	1	12618	136	12483	0.7	12619	12619	0.73	FFPE	Negative
p14	E542K	54	11338	897	10495	5.5	11392	11392	6.02	FFPE	Positive
p14	C420R	3	14567	69	14501	4.2	14570	14570	4.16667	FFPE	Negative
p16	H1047R	1	16149	108	16042	0.9	16150	16150	0.92	FFPE	Negative
p16	E545K	10	11929	1035	10904	0.9	11939	11939	0.97	FFPE	Positive
p16	E542K	0	12891	160	12731	0	12891	12891	0	FFPE	Negative
p16	C420R	4	16379	38	16345	10	16383	16383	9.52381	FFPE	Negative
p18	H1047R	2	15936	124	15814	1.6	15938	15938	1.59	FFPE	Negative
p18	E545K	8	12456	1273	11191	0.59	12464	12464	0.63	FFPE	Positive
p18	E542K	1	12169	192	11978	0.5	12170	12170	0.52	FFPE	Negative
p18	C420R	2	16176	39	16139	5	16178	16178	4.87805	FFPE	Negative
p20_CM1	H1047R	0	15213	162	15051	0	15213	15213	0	FFPE	Negative
p20_CM1	E545K	10	15864	249	15625	3.8	15874	15874	4.02	FFPE	Positive
p20_CM1	E542K	1	12699	228	12472	0.4	12700	12700	0.44	FFPE	Negative
p20_CM1	C420R	4	15595	59	15540	6	15599	15599	6.34921	FFPE	Negative
p20_CM2	H1047R	0	15312	174	15138	0	15312	15312	0	FFPE	Negative
p20_CM2	E545K	0	15366	209	15157	0	15366	15366	0	FFPE	Negative
p20_CM2	E542K	1	11588	170	11419	0.6	11589	11589	0.58	FFPE	Negative
p20_CM2	C420R	3	14212	54	14161	5	14215	14215	5.26316	FFPE	Negative
p24	H1047R	0	15197	90	15107	0	15197	15197	0	FFPE	Negative
p24	E545K	1	14725	123	14603	0.8	14726	14726	0.81	FFPE	Negative
p24	E542K	4	10109	736	9377	0.5	10113	10113	0.54	FFPE	Negative
p24	C420R	4	14010	33	13981	11	14014	14014	10.8108	FFPE	Negative
p25	H1047R	18	11705	1710	10013	0.97	11723	11723	1.05	FFPE	Positive
p25	E545K	1	14000	265	13736	0.4	14001	14001	0.38	FFPE	Negative
p25	E542K	0	11614	219	11395	0	11614	11614	0	FFPE	Negative
p25	C420R	0	15827	99	15728	0	15827	15827	0	FFPE	Negative
p26_CM1	H1047R	1	13523	112	13412	0.9	13524	13524	0.88	FFPE	Negative
p26_CM1	E545K	3	13890	186	13707	1.6	13893	13893	1.61	FFPE	Negative
p26_CM1	E542K	1	13348	169	13180	0.6	13349	13349	0.59	FFPE	Negative
p26_CM1	C420R	5	19182	301	18886	1.6	19187	19187	1.66113	FFPE	Positive
p26_CM2	H1047R	1	16254	192	16063	0.5	16255	16255	0.52	FFPE	Negative
p26_CM2	E545K	2	14524	247	14279	0.8	14526	14526	0.8	FFPE	Negative
p26_CM2	E542K	91	17238	3796	13533	2.09	17329	17329	2.4	FFPE	Positive
p26_CM2	C420R	1	17524	73	17452	1.3	17525	17525	1.35135	FFPE	Negative
p27_CM1	H1047R	1	17145	810	16336	0.12	17146	17146	0.12	Fresh	Negative
p27_CM1	E545K	56	16577	884	15749	5.8	16633	16633	6.33	Fresh	Positive
p27_CM1	E542K	4	13719	1122	12601	0.34	13723	13723	0.36	Fresh	Negative
p27_CM1	C420R	4	17209	853	16360	0.46	17213	17213	0.466744	Fresh	Negative
p27_CM2	H1047R	2	16516	563	15955	0.35	16518	16518	0.35	Fresh	Negative
p27_CM2	E545K	0	16314	619	15695	0	16314	16314	0	Fresh	Negative
p27_CM2	E542K	0	14119	822	13297	0	14119	14119	0	Fresh	Negative
p27_CM2	C420R	2	15823	568	15257	0.34	15825	15825	0.350877	Fresh	Negative
p33_CM1	H1047R	1	14754	659	14096	0.15	14755	14755	0.15	Fresh	Negative
p33_CM1	E545K	0	16434	815	15619	0	16434	16434	0	Fresh	Negative
p33_CM1	E542K	77	6464	3142	3399	1.78	6541	6541	2.45	Fresh	Positive
p33_CM1	C420R	2	14303	687	13618	0.28	14305	14305	0.290276	Fresh	Negative
p33_CM2	H1047R	1	15179	921	14259	0.11	15180	15180	0.11	Fresh	Negative
p33_CM2	E545K	0	16329	1043	15286	0	16329	16329	0	Fresh	Negative
p33_CM2	E542K	0	13846	1297	12549	0	13846	13846	0	Fresh	Negative
p33_CM2	C420R	4	13482	834	12652	0.46	13486	13486	0.477327	Fresh	Negative
p35_CM1	H1047R	3	12473	1436	11040	0.2	12476	12476	0.21	Fresh	Negative
p35_CM1	E545K	0	16993	2316	14677	0	16993	16993	0	Fresh	Negative
p35_CM1	E542K	3	16855	3316	13542	0.08	16858	16858	0.09	Fresh	Negative
p35_CM1	C420R	7	16049	1233	14823	0.54	16056	16056	0.567721	Fresh	Positive
p35_CM2	H1047R	1	10542	802	9741	0.12	10543	10543	0.12	Fresh	Negative
p35_CM2	E545K	0	7109	602	6507	0	7109	7109	0	Fresh	Negative
p35_CM2	E542K	0	10850	1530	9320	0	10850	10850	0	Fresh	Negative
p35_CM2	C420R	1	14726	1342	13385	0.07	14727	14727	0.0744602	Fresh	Negative
p6	H1047R	15	15675	298	15392	4.8	15690	15690	5.03	FFPE	Positive
p6	E545K	1	14697	14694	4	0.0008	14698	14698	0.01	FFPE	Negative
p6	E542K	6	11027	11032	1	0.006	11033	11033	0.05	FFPE	Negative
p6	C420R	3	15505	90	15418	3.2	15508	15508	3.22581	FFPE	Negative
p7	H1047R	2	13754	124	13632	1.6	13756	13756	1.59	FFPE	Negative
p7	E545K	16	13297	1879	11434	0.78	13313	13313	0.85	FFPE	Positive
p7	E542K	1	12419	178	12242	0.6	12420	12420	0.56	FFPE	Negative
p7	C420R	0	16415	41	16374	0	16415	16415	0	FFPE	Negative
STA-1	H1047R	1	12438	1415	11024	0.07	12439	12439	0.07	FFPE	Negative Control
STA-1	E545K	3	12694	1844	10853	0.15	12697	12697	0.16	FFPE	Negative Control
STA-1	E542K	2	9785	1624	8163	0.11	9787	9787	0.12	FFPE	Negative Control
STA-1	C420R	1	13930	1054	12877	0.09	13931	13931	0.0948767	FFPE	Negative Control
STA-10	H1047R	7	16096	4829	11274	0.12	16103	16103	0.14	FFPE	Negative Control
STA-10	E545K	8	17675	5703	11980	0.12	17683	17683	0.14	FFPE	Negative Control
STA-10	E542K	11	16026	6033	10004	0.15	16037	16037	0.18	FFPE	Negative Control
STA-10	C420R	0	15196	1105	14091	0	15196	15196	0	FFPE	Negative Control
STA-4	H1047R	4	16284	4185	12103	0.08	16288	16288	0.1	FFPE	Negative Control
STA-4	E545K	5	18023	5639	12389	0.07	18028	18028	0.09	FFPE	Negative Control
STA-4	E542K	10	13700	5158	8552	0.15	13710	13710	0.19	FFPE	Negative Control
STA-4	C420R	3	17768	3195	14576	0.09	17771	17771	0.0938967	FFPE	Negative Control
