# Supplementary material for: Genotype‐phenotype correlations in multiple lesions of familial cerebral cavernous malformations concerning phosphatidylinositol 3‐kinase catalytic subunit alpha mutations
Source: Clin Transl Med. 2024 Mar 7;14(3):e1610. doi: 10.1002/ctm2.1610 (PMC10918732; doi:10.1002/ctm2.1610)
Supplement: Supplementary file 5 — Supporting Information [file CTM2-14-e1610-s002.xlsx]

## Sheet: Sheet1
Table S4: Summary of detected CCM genes somatic mutations
Lesion ID	chromosome	position	ref	alt	Effect	Amino_Acid_Change	Gene_Name	Transcript_ID	MAF (%) in Blood	MAF (%) in CCM lesion	altdepth
p26_CM1	chr7	45109461	G	A	missense_variant	V237I	CCM2	NM_001029835.2	Not Available	4.25532	2
p26_CM1	chr3	167437902	G	A	missense_variant	T15I	PDCD10	NM_007217.3	Not Available	6.06061	2
p27_CM1	chr7	45115453	C	A	missense_variant	R399S	CCM2	NM_001029835.2	0	0.56657	2
p27_CM1	chr3	167413511	C	T	splice_acceptor_variant	-	PDCD10	NM_007217.3	0	5.61798	5
p27_CM2	chr3	167422677	G	A	stop_gained	R35*	PDCD10	NM_007217.3	0	3.44828	2
